# Supplementary material for: Targeted Microchip Capillary Electrophoresis-Orbitrap Mass Spectrometry Metabolomics to Monitor Ovarian Cancer Progression
Source: Metabolites. 2022 Jun 9;12(6):532. doi: 10.3390/metabo12060532 (PMC9230880; doi:10.3390/metabo12060532)
Supplement: Supplementary file 1 [file metabolites-12-00532-s001.zip]

Archive with 1 entries (1 files):
- metabolites-1748079-supplementary.pdf
